# Supplementary material for: Biofilm-derived oxylipin 10-HOME–mediated immune response in women with breast implants
Source: J Clin Invest. 2024 Feb 1;134(3):e165644. doi: 10.1172/JCI165644 (PMC10849761; doi:10.1172/JCI165644)
Supplement: Supporting data values [file jci-134-165644-s045.xlsx]

## Sheet: Fig 1F
WGA Intensity (in AU)	WGA Intensity (in AU)
NONBII	BII
7282.65	9633.13
6561.2	10633.1
2114.75	7193.02
2647.48	24657.4
2856.48	20535.1
2817.5	8383.15
2892.48	12633.1

## Sheet: Fig 1G
normal= 16 samples
Row Labels	Sum of Number	Out of 16
Cutibacterium acnes	12	75
Acinetobacter sp	7	43.75
Enterobacter sp	7	43.75
Sphingomonas sp	7	43.75
Pseudomonas fluorescens	6	37.5

## Sheet: Fig 1H
non BII= 20 samples
Row Labels	Sum of Number	Out of 20
Cutibacterium acnes	12	60
Enterobacter sp	12	60
Enterobacter cloacae	7	35
Corynebacterium tuberculostearicum	6	30
Pseudomonas sp	5	25

## Sheet: Fig 1I
BII=50 samples
Row Labels	Sum of Number	Out of 50
Cutibacterium acnes	39	78
Staphylococcus epidermidis	22	44
Corynebacterium tuberculostearicum	14	28
Pseudomonas fluorescens	14	28
Acinetobacter sp	13	26

## Sheet: Fig 1K
	Normal tissue					non-BII					BII
X-Axis	X	Y (% abundance)	Rank	Z-(inverse of rank)		X	Y (% abundance)	Rank	Z-(inverse of rank)		X	Y (% abundance)	Rank	Z-(inverse of rank)
Staphylococcus epidermidis	0.07	10	8	0.125		0.14	16.67	5	0.2		0.21	73.33	2	0.5

## Sheet: Fig 2C
10-HOME (in pg/mg)
NONBII	BII
8.99	40.78
24.43	51.09
3.15	45.46
23.02	66.86
28.9	57
13.33	45.8361
	57.2196
	36.0759
	80.7788
	71.3208
	37.9618
	45.8683
	42.0171
	38.8961
	39.2662
	55.5333

## Sheet: Fig 2D
Sensitivity%	95% CI	Specificity%	95% CI
100	80.64% to 100.0%	16.67	0.8549% to 56.35%
100	80.64% to 100.0%	33.33	5.923% to 70.00%
100	80.64% to 100.0%	50	18.76% to 81.24%
100	80.64% to 100.0%	66.67	30.00% to 94.08%
100	80.64% to 100.0%	83.33	43.65% to 99.15%
100	80.64% to 100.0%	100	60.97% to 100.0%
93.75	71.67% to 99.68%	100	60.97% to 100.0%
87.5	63.98% to 97.78%	100	60.97% to 100.0%
81.25	56.99% to 93.41%	100	60.97% to 100.0%
75	50.50% to 89.82%	100	60.97% to 100.0%
68.75	44.40% to 85.84%	100	60.97% to 100.0%
62.5	38.64% to 81.52%	100	60.97% to 100.0%
56.25	33.18% to 76.90%	100	60.97% to 100.0%
50	28.00% to 72.00%	100	60.97% to 100.0%
43.75	23.10% to 66.82%	100	60.97% to 100.0%
37.5	18.48% to 61.36%	100	60.97% to 100.0%
31.25	14.16% to 55.60%	100	60.97% to 100.0%
25	10.18% to 49.50%	100	60.97% to 100.0%
18.75	6.592% to 43.01%	100	60.97% to 100.0%
12.5	2.221% to 36.02%	100	60.97% to 100.0%
6.25	0.3206% to 28.33%	100	60.97% to 100.0%

## Sheet: Fig 2E
10-HOME (in pg/mg)	Bacterial species distribution
3.15474	2
13.3898	4
21.3764	5
25.297	7
31.0476	7
36.0759	9
40.779	15
42.0171	21
45.8361	22
96.9031	30

## Sheet: Fig 2F
10-HOME (in pg/mg)	Bacterial species distribution % S. epidermidis abundance
25.5636	3
29.5399	2
38.8961	4
54.0247	9
80.7788	11
96.3542	11
179.127	16

## Sheet: Fig 2G
	10-HOME (in AU)
Glucose	Oleic Acid
0	11000000
0	11000000
0	10000000
0	10000000

[truncated: 66 more sheets: Fig 3C, Fig 3D, Fig 3E, Fig 4A (intensity), Fig 4A (colocalization), Fig 4B (intensity), Fig 4B (colocalization), Fig 4C V, Fig 4D V, Fig 4F (CD3+CD4+CD183+ Tcells), Fig 4F (CD3+CD4+TBET+ T cells), Fig 5A (intensity), Fig 5A (colocalization), Fig 5B , Fig 5C (intensity), Fig 5C (colocalization), Fig 5D IV, Fig 5E , Fig 5F, Fig 5G …]
